# Supplementary material for: Downregulation of Circulating Hsa-miR-200c-3p Correlates with Dyslipidemia in Patients with Stable Coronary Artery Disease
Source: Int J Mol Sci. 2023 Jan 6;24(2):1112. doi: 10.3390/ijms24021112 (PMC9865013; doi:10.3390/ijms24021112)
Supplement: Supplementary file 1 [file ijms-24-01112-s001.zip]

Archive with 1 entries (1 files):
- ijms-1968491-supplementary.pdf
